# Supplementary material for: Evaluation of the Bioactive Compounds of Apis mellifera Honey Obtained from the Açai (Euterpe oleracea) Floral Nectar
Source: Molecules. 2024 Sep 25;29(19):4567. doi: 10.3390/molecules29194567 (PMC11477771; doi:10.3390/molecules29194567)
Supplement: Supplementary file 1 [file molecules-29-04567-s001.zip]

Archive with 1 entries (1 files):
- molecules-3146245-supplementary.pdf
